# Supplementary material for: Targeting CD10 on B-Cell Leukemia Using the Universal CAR T-Cell Platform (UniCAR)
Source: Int J Mol Sci. 2022 Apr 28;23(9):4920. doi: 10.3390/ijms23094920 (PMC9105388; doi:10.3390/ijms23094920)
Supplement: Supplementary file 1 [file ijms-23-04920-s001.zip]

Archive with 1 entries (1 files):
- ijms-1695281-supplementary.pdf
